# Supplementary material for: Intraocular pressure and axial length changes during altitude acclimatization from Beijing to Lhasa
Source: PLoS One. 2020 Jan 29;15(1):e0228267. doi: 10.1371/journal.pone.0228267 (PMC6988913; doi:10.1371/journal.pone.0228267)
Supplement: S1 Table — (XLSX) [file pone.0228267.s001.xlsx]

## Sheet: Sheet2
Number	gender	right eye	vision at Lhasa	IOP at Lhasa	K1(D) at Lhasa	K2(D0) at Lhasa	K(D) at Lhasa	A.C.(mm) at Lhasa	TL.(mm) Lhasa	.L.(mm) Lhasa	systolic pressure at Lhasa	diastolic pressure at Lhasa	CCT at Beijing	vision at Beijing	IOP at Beijing	K1(D) at Beijing	K2(D0) at Beijing	K(D) at Beijing	A.C.(mm) at Beijing	L.(mm) at Beijing	T.L.(mm) at Beijing	systolic pressure at Beijing	diastolic pressure at Beijing
1	1	OD	1	9	43.2	43.8	43.5	3.76	27.43	3.94	90	60	472	0.8	12	43.2	43.8	43.5	3.68	3.94	27.35	105	70
2	1	OD	0.8	19	42.12	42.37	42.25	3.88	25.24	4.46	135	95	532	0.4	12	42.25	42	42	2.76	4.33	23.87	115	68
3	1	OD	1	19	42.12	42.87	42.5	4.14	25.97	3.73	135	95	555	1	13	42.25	43	42.5	3.78	3.78	25.56	130	80
4	1	OD	0.8	15	45.75	46.37	46.06	3.7	25.64	3.77	126	72	582	0.8	16	45.75	46	46	2.74	3.86	24.33	105	68
5	0	OD	1	15	43.87	45.12	44.5	3.58	25.04	4.26	100	65	568	0.8	14	44	45.5	44.75	2.83	4.14	24.3	90	60
7	1	OD	0.8	17	43.5	45.25	44.38	3.72	27.1	4.1			560	0.5	13	43.5	45.75	44.75	2.66	4.22	26.26
8	1	OD	0.4	17	42.75	44.37	43.56	3.4	24.78	3.93	130	80	580	1	14	42.62	43.62	43.12	2.95	3.89	24.14	120	80
10	1	OD	0.3	15	40.5	41.25	40.88	3.11	27.83	4.21	130	80	595	0.5	14	40.75	41.5	41.25	3.73	4	27.69	120	80
11	1	OD	0.8	16	42.87	44.62	43.75	3.19	24.77	3.64	110	85	579	1	15	43	44.5	43.75	2.73	3.87	24.63	100	70
12	0	OD	0.8	14	48	48.75	48.38	2.76	23.49	4.33	142	100	524	0.7	13	47.5	48.25	48	2.36	3.94	22.73	123	65
13	1	OD	0.8	15	45.25	45.87	45.56	3.7	23.39	3.73	160	100	530	0.6	14	45	46.62	45.81	3.7	3.73	23.39	140	90
14	1	OD	1	14	43.25	43.62	43.44	3.9	24.22	4.03	135	90	557	0.8	13	43.21	43.66	43.44	3.16	4.11	23.69	115	80
16	1	OD	0.5	17	44.75	44	44.38	3.43	23.59	4.65			582	0.4	9	44.75	44.25	44.5	2.72	4.5	22.97
17	1	OD	1.2	16	39.62	39.62	39.62	2.81	24.19	4.79	140	100	578	0.6	16	39.75	39.75	39.75	2.31	4.87	23.97	140	90
18	1	OD	1	9	40.75	40.12	40.44	3.6	26.44	4.25	150	110	543	1	10	40.75	40	40.25	3.19	4.05	26.31	130	90
19	1	OD	1	16	44.37	44.62	44.5	3.01	23.19	4.37	160	100	590	0.5	13	44.5	44	44.25	22.58	2.19	4.84	130	80
20	1	OD	1	22	44.5	46	45.25	3.2	24.63	4.49	130	90	585	0.6	17	44.5	46.75	45.75	2.7	4.45	24.32	120	80
21	1	OD	1	18	42.87	42	42.44	3.76	26.21	4.46	140	100	585	1	14	43	42.12	42.5	2.86	4.43	25.25	120	80
23	1	OD	1.2	11	44.37	45.37	45.12	2.96	22.58	4.29	140	100	531	1.2	8	43.75	45	44.5	2.8	4.37	22.64	130	85
24	0	OD	0.4	11	45.37	44.62	45	3.45	23.7	3.54	165	120	495	0.4	12	44.75	44.5	44.75	2.91	4.02	23.36	110	80
